# Supplementary material for: Genome-wide analysis of 53,400 people with irritable bowel syndrome highlights shared genetic pathways with mood and anxiety disorders
Source: Nat Genet. 2021 Nov 5;53(11):1543–52. doi: 10.1038/s41588-021-00950-8 (PMC8571093; doi:10.1038/s41588-021-00950-8)
Supplement: Supplementary file 4 — Supplementary Tables 1–22. [file 41588_2021_950_MOESM4_ESM.xlsx]

## Sheet: Supplementary Table 1
logic	not	filter identifier (internal)	filter description	N passing (just the filter)	N passing (filters applied cumulatively)	sample size change if skipped	code (internal)	ICD-10 name	Unprompted self-rep. name	OPCS-4 name
		all	beginning without any	488377	0
|		diag.IBS_K58	Hospital ICD-10 IBS	6435	6435	-2115	K58	Irritable bowel syndrome
|		sr.IBS_1154	Unprompted self-rep. IBS	12148	16531	-4854	1154		irritable bowel syndrome
|		Q_cases	DHQ Rome III IBS	30597	43493	-16009	cases
|		Q_prev.diag.yes	DHQ self-report IBS	20868	51604	-6369	prev.diag.yes
&	not	Q_q.cel.glut.gold	Questionnaire celiac/gluten sensitivity (F8:3,4,5)	486611	51132	219	q.cel.glut.gold
&	not	diag.exclusion_K50	ICD10 exclusion incl. children	486279	50622	0	K50	Crohn’s
&	not	diag.exclusion_K500	ICD10 exclusion incl. children	487856	50622	0	K500	Crohn's disease of small intestine
&	not	diag.exclusion_K501	ICD10 exclusion incl. children	487705	50622	0	K501	Crohn's disease of large intestine
&	not	diag.exclusion_K508	ICD10 exclusion incl. children	488111	50622	0	K508	Other Crohn's disease
&	not	diag.exclusion_K509	ICD10 exclusion incl. children	486633	50622	0	K509	Crohn's disease, unspecified
&	not	diag.exclusion_K51	ICD10 exclusion incl. children	484518	49915	0	K51	UC
&	not	diag.exclusion_K510	ICD10 exclusion incl. children	488133	49915	0	K510	Ulcerative (chronic) enterocolitis
&	not	diag.exclusion_K511	ICD10 exclusion incl. children	488261	49915	0	K511	Ulcerative (chronic) ileocolitis
&	not	diag.exclusion_K512	ICD10 exclusion incl. children	487820	49915	0	K512	Ulcerative (chronic) proctitis
&	not	diag.exclusion_K513	ICD10 exclusion incl. children	488046	49915	0	K513	Ulcerative (chronic) rectosigmoiditis
&	not	diag.exclusion_K514	ICD10 exclusion incl. children	488058	49915	0	K514	Pseudopolyposis of colon
&	not	diag.exclusion_K515	ICD10 exclusion incl. children	488191	49915	0	K515	Mucosal proctocolitis
&	not	diag.exclusion_K518	ICD10 exclusion incl. children	488009	49915	0	K518	Other ulcerative colitis
&	not	diag.exclusion_K519	ICD10 exclusion incl. children	484999	49915	0	K519	Ulcerative colitis, unspecified
&	not	diag.exclusion_K52	ICD10 exclusion incl. children	469156	46068	7	K52	Other and unspecified noninfective gastroenteritis and colitis
&	not	diag.exclusion_K520	ICD10 exclusion incl. children	488200	46068	0	K520	Gastroenteritis and colitis due to radiation
&	not	diag.exclusion_K521	ICD10 exclusion incl. children	488116	46068	0	K521	Toxic gastroenteritis and colitis
&	not	diag.exclusion_K523	ICD10 exclusion incl. children	488201	46068	0	K523	Indeterminate colitis
&	not	diag.exclusion_K528	ICD10 exclusion incl. children	487791	46068	0	K528	Other specified noninfective gastroenteritis and colitis
&	not	diag.exclusion_K529	ICD10 exclusion incl. children	469823	46068	0	K529	Noninfective gastroenteritis and colitis, unspecified
&	not	diag.exclusion_K550	ICD10 exclusion incl. children	487991	46051	2	K550	Acute vascular disorders of intestine
&	not	diag.exclusion_K551	ICD10 exclusion incl. children	488253	46045	4	K551	Chronic vascular disorders of intestine
&	not	diag.exclusion_K627	ICD10 exclusion incl. children	487926	46019	20	K627	radiation proctitis
&	not	diag.exclusion_K86	ICD10 exclusion incl. children	486971	45897	0	K86	Other diseases of pancreas
&	not	diag.exclusion_K860	ICD10 exclusion incl. children	488111	45897	0	K860	Alcohol-induced chronic pancreatitis
&	not	diag.exclusion_K861	ICD10 exclusion incl. children	487787	45897	0	K861	Other chronic pancreatitis
&	not	diag.exclusion_K862	ICD10 exclusion incl. children	488038	45897	0	K862	Cyst of pancreas
&	not	diag.exclusion_K863	ICD10 exclusion incl. children	488096	45897	0	K863	Pseudocyst of pancreas
&	not	diag.exclusion_K868	ICD10 exclusion incl. children	487855	45897	0	K868	Other specified diseases of pancreas
&	not	diag.exclusion_K869	ICD10 exclusion incl. children	488120	45897	0	K869	Disease of pancreas, unspecified
&	not	diag.exclusion_K90	ICD10 exclusion incl. children	485917	45758	0	K90	Intestinal malabsorption
&	not	diag.exclusion_K900	ICD10 exclusion incl. children	486209	45758	0	K900	Coeliac disease
&	not	diag.exclusion_K901	ICD10 exclusion incl. children	488293	45758	0	K901	Tropical sprue
&	not	diag.exclusion_K903	ICD10 exclusion incl. children	488292	45758	0	K903	Pancreatic steatorrhoea
&	not	diag.exclusion_K904	ICD10 exclusion incl. children	488201	45758	0	K904	Malabsorption due to intolerance, not elsewhere classified
&	not	diag.exclusion_K908	ICD10 exclusion incl. children	488259	45758	0	K908	Other intestinal malabsorption
&	not	diag.exclusion_K909	ICD10 exclusion incl. children	488083	45758	0	K909	Intestinal malabsorption, unspecified
&	not	diag.exclusion_C15	ICD10 exclusion incl. children	487502	45729	7	C15	Malignant neoplasm of esophagus
&	not	diag.exclusion_C16	ICD10 exclusion incl. children	487650	45714	4	C16	Malignant neoplasm of stomach
&	not	diag.exclusion_C17	ICD10 exclusion incl. children	488086	45693	3	C17	Malignant neoplasm of small intestine
&	not	diag.exclusion_C18	ICD10 exclusion incl. children	484822	45462	29	C18	Malignant neoplasm of colon
&	not	diag.exclusion_C19	ICD10 exclusion incl. children	487474	45434	3	C19	Malignant neoplasm of rectosigmoid junction
&	not	diag.exclusion_C20	ICD10 exclusion incl. children	486636	45352	16	C20	Malignant neoplasm of rectum
&	not	diag.exclusion_C21	ICD10 exclusion incl. children	488090	45339	10	C21	Malignant neoplasm of anus and anal canal
&	not	diag.exclusion_C22	ICD10 exclusion incl. children	487884	45328	5	C22	Malignant neoplasm of liver and intrahepatic bile ducts
&	not	diag.exclusion_C23	ICD10 exclusion incl. children	488222	45323	4	C23	Malignant neoplasm of gallbladder
&	not	diag.exclusion_C24	ICD10 exclusion incl. children	488135	45320	2	C24	Malignant neoplasm of other and unspecified parts of biliary tract
&	not	diag.exclusion_C25	ICD10 exclusion incl. children	487623	45308	10	C25	Malignant neoplasm of pancreas
&	not	diag.exclusion_C26	ICD10 exclusion incl. children	488117	45306	2	C26	Malignant neoplasm of other and ill-defined digestive organs
&	not	sr.exclusion_1462	Self-reported	486829	45255	44	1462		crohns disease
&	not	sr.exclusion_1463	Self-reported	485666	45158	84	1463		ulcerative colitis
&	not	sr.exclusion_1459	Self-reported	486993	45060	87	1459		colitis/not crohns or ulcerative colitis
&	not	sr.exclusion_1461	Self-reported	488106	45028	26	1461		inflammatory bowel disease
&	not	sr.exclusion_1164	Self-reported	488245	45023	5	1164		pancreatic disease
&	not	sr.exclusion_1165	Self-reported	487230	44930	87	1165		pancreatitis
&	not	sr.exclusion_1456	Self-reported	486216	44893	33	1456		malabsorption/coeliac disease
&	not	sr.exclusion_1191	Self-reported	488111	44876	15	1191		gastrointestinal bleeding
&	not	sr.exclusion_1509	Self-reported	488113	44842	33	1509		gastroenteritis/dysentry
&	not	sr.exclusion_1600	Self-reported	488225	44831	8	1600		bowel / intestinal perforation
&	not	sr.exclusion_1601	Self-reported	488273	44827	1	1601		bowel / intestinal infarction
&	not	sr.exclusion_1602	Self-reported	488091	44797	21	1602		bowel / intestinal obstruction
&	not	sr.exclusion_1135	Self-reported	487230	44635	147	1135		stomach disorder
&	not	surg.exclusion_G01	OPCS4 exclusion	488037	44632	2	G01			Excision of oesophagus and stomach
&	not	surg.exclusion_G02	OPCS4 exclusion	488256	44632	0	G02			Total excision of oesophagus
&	not	surg.exclusion_G03	OPCS4 exclusion	488178	44630	0	G03			Partial excision of oesophagus
&	not	surg.exclusion_G05	OPCS4 exclusion	488290	44630	0	G05			Bypass of oesophagus
&	not	surg.exclusion_G06	OPCS4 exclusion	488284	44630	0	G06			Attention to connection of oesophagus
&	not	surg.exclusion_G08	OPCS4 exclusion	488279	44630	0	G08			Artificial opening into oesophagus
&	not	surg.exclusion_G27	OPCS4 exclusion	488201	44627	3	G27			Total excision of stomach
&	not	surg.exclusion_G28	OPCS4 exclusion	488035	44610	12	G28			Partial excision of stomach
&	not	surg.exclusion_G31	OPCS4 exclusion	488282	44608	2	G31			Connection of stomach to duodenum
&	not	surg.exclusion_G32	OPCS4 exclusion	488193	44594	10	G32			Connection of stomach to transposed jejunum
&	not	surg.exclusion_G33	OPCS4 exclusion	487956	44564	19	G33			Other connection of stomach to jejunum
&	not	surg.exclusion_G34	OPCS4 exclusion	487846	44549	13	G34			Artificial opening into stomach
&	not	surg.exclusion_G49	OPCS4 exclusion	488278	44549	0	G49			Excision of duodenum
&	not	surg.exclusion_G51	OPCS4 exclusion	488260	44546	1	G51			Bypass of duodenum
&	not	surg.exclusion_G58	OPCS4 exclusion	488207	44541	4	G58			Excision of jejunum
&	not	surg.exclusion_G60	OPCS4 exclusion	487931	44536	5	G60			Artificial opening into jejunum
&	not	surg.exclusion_G61	OPCS4 exclusion	488207	44535	0	G61			Bypass of jejunum
&	not	surg.exclusion_G69	OPCS4 exclusion	487386	44494	32	G69			Excision of ileum
&	not	surg.exclusion_G71	OPCS4 exclusion	488241	44492	2	G71			Bypass of ileum
&	not	surg.exclusion_G72	OPCS4 exclusion	488161	44490	2	G72			Other connection of ileum
&	not	surg.exclusion_G73	OPCS4 exclusion	488146	44487	0	G73			Attention to connection of ileum
&	not	surg.exclusion_G74	OPCS4 exclusion	487012	44469	2	G74			Creation of artificial opening into ileum
&	not	surg.exclusion_G75	OPCS4 exclusion	487057	44459	1	G75			Attention to artificial opening into ileum
&	not	surg.exclusion_H04	OPCS4 exclusion	488038	44459	0	H04			Total excision of colon and rectum
&	not	surg.exclusion_H05	OPCS4 exclusion	488130	44457	1	H05			Total excision of colon
&	not	surg.exclusion_H06	OPCS4 exclusion	487979	44457	0	H06			Extended excision of right hemicolon
&	not	surg.exclusion_H07	OPCS4 exclusion	486495	44397	56	H07			Other excision of right hemicolon
&	not	surg.exclusion_H08	OPCS4 exclusion	488244	44396	1	H08			Excision of transverse colon
&	not	surg.exclusion_H09	OPCS4 exclusion	487865	44382	11	H09			Excision of left hemicolon
&	not	surg.exclusion_H10	OPCS4 exclusion	487511	44335	44	H10			Excision of sigmoid colon
&	not	surg.exclusion_H11	OPCS4 exclusion	487986	44332	2	H11			Other excision of colon
&	not	surg.exclusion_H13	OPCS4 exclusion	488270	44330	1	H13			Bypass of colon
&	not	surg.exclusion_H14	OPCS4 exclusion	488265	44329	1	H14			Exteriorisation of caecum
&	not	surg.exclusion_H29	OPCS4 exclusion	488187	44328	1	H29			Subtotal excision of colon
&	not	surg.exclusion_H33	OPCS4 exclusion	485435	44258	61	H33			Excision of rectum
&	not	surg.exclusion_H47	OPCS4 exclusion	488272	44257	1	H47			Excision of anus
&	not	surg.exclusion_H57	OPCS4 exclusion	488261	44251	6	H57			Other operations on the anal sphincter to control continence
&	not	surg.exclusion_H68	OPCS4 exclusion	488255	44251	0	H68			Diagnostic endoscopic examination of enteric pouch using colonoscope
&	not	surg.exclusion_H69	OPCS4 exclusion	488216	44251	0	H69			Diagnostic endoscopic examination of enteric pouch using fibreoptic sigmoidoscope
&	not	surg.exclusion_H70	OPCS4 exclusion	488272	44251	0	H70			Diagnostic endoscopic examination of enteric pouch using rigid sigmoidoscope
&		sqc.everyone	UKBB Genetic QC	488377	44251	0
&		sqc.het.missing.outliers	UKBB Genetic QC	487409	44169	0
&		sqc.excluded.from.kinship.inference	UKBB Genetic QC	487400	44168	1
&		sqc.pc.outlier	UKBB Genetic QC	438193	40582	2390
&		sqc.ethnicity.included.or.missing	UKBB Genetic QC	462554	40548	34
&		sqc.consent	UKBB Genetic QC	488295	40548	0
Supplementary Table 1. Filters that were successively applied in the order shown to create IBS GWAS case and controls groups from UK Biobank data. These include all inclusion and exclusion criteria (apart from DHQ response status, which was subsequently used to create respondent and non-respondent groups, whose results were meta-analyzed). The names and codes of ICD-10 conditions, unprompted self…

## Sheet: Supplementary Table 2
logic	not	filter identifier (internal)	filter description	N passing (just the filter)	N passing (filters applied cumulatively)	sample size change if skipped	code (internal)	ICD-10 name	Unprompted self-rep. name	OPCS-4 name	Comment
		all	beginning with all	488377	488377
&	not	diag.IBS_K58	Hospital ICD-10 IBS	481860	481860	67	K58	Irritable bowel syndrome
&	not	sr.IBS_1154	Unprompted self-rep. IBS	476147	471764	91	1154		irritable bowel syndrome
&	not	diag.exclusion_K50	ICD10 exclusion incl. children	486279	469949	0	K50	Crohn’s
&	not	diag.exclusion_K500	ICD10 exclusion incl. children	487856	469949	0	K500	Crohn's disease of small intestine
&	not	diag.exclusion_K501	ICD10 exclusion incl. children	487705	469949	0	K501	Crohn's disease of large intestine
&	not	diag.exclusion_K508	ICD10 exclusion incl. children	488111	469949	0	K508	Other Crohn's disease
&	not	diag.exclusion_K509	ICD10 exclusion incl. children	486633	469949	0	K509	Crohn's disease, unspecified
&	not	diag.exclusion_K51	ICD10 exclusion incl. children	484518	466931	0	K51	UC
&	not	diag.exclusion_K510	ICD10 exclusion incl. children	488133	466931	0	K510	Ulcerative (chronic) enterocolitis
&	not	diag.exclusion_K511	ICD10 exclusion incl. children	488261	466931	0	K511	Ulcerative (chronic) ileocolitis
&	not	diag.exclusion_K512	ICD10 exclusion incl. children	487820	466931	0	K512	Ulcerative (chronic) proctitis
&	not	diag.exclusion_K513	ICD10 exclusion incl. children	488046	466931	0	K513	Ulcerative (chronic) rectosigmoiditis
&	not	diag.exclusion_K514	ICD10 exclusion incl. children	488058	466931	0	K514	Pseudopolyposis of colon
&	not	diag.exclusion_K515	ICD10 exclusion incl. children	488191	466931	0	K515	Mucosal proctocolitis
&	not	diag.exclusion_K518	ICD10 exclusion incl. children	488009	466931	0	K518	Other ulcerative colitis
&	not	diag.exclusion_K519	ICD10 exclusion incl. children	484999	466931	0	K519	Ulcerative colitis, unspecified
&	not	diag.exclusion_K52	ICD10 exclusion incl. children	469156	451642	0	K52	Other and unspecified noninfective gastroenteritis and colitis
&	not	diag.exclusion_K520	ICD10 exclusion incl. children	488200	451642	0	K520	Gastroenteritis and colitis due to radiation
&	not	diag.exclusion_K521	ICD10 exclusion incl. children	488116	451642	0	K521	Toxic gastroenteritis and colitis
&	not	diag.exclusion_K523	ICD10 exclusion incl. children	488201	451642	0	K523	Indeterminate colitis
&	not	diag.exclusion_K528	ICD10 exclusion incl. children	487791	451642	0	K528	Other specified noninfective gastroenteritis and colitis
&	not	diag.exclusion_K529	ICD10 exclusion incl. children	469823	451642	0	K529	Noninfective gastroenteritis and colitis, unspecified
&	not	diag.exclusion_K550	ICD10 exclusion incl. children	487991	451414	7	K550	Acute vascular disorders of intestine
&	not	diag.exclusion_K551	ICD10 exclusion incl. children	488253	451398	1	K551	Chronic vascular disorders of intestine
&	not	diag.exclusion_K627	ICD10 exclusion incl. children	487926	451109	33	K627	radiation proctitis
&	not	diag.exclusion_K86	ICD10 exclusion incl. children	486971	450074	0	K86	Other diseases of pancreas
&	not	diag.exclusion_K860	ICD10 exclusion incl. children	488111	450074	0	K860	Alcohol-induced chronic pancreatitis
&	not	diag.exclusion_K861	ICD10 exclusion incl. children	487787	450074	0	K861	Other chronic pancreatitis
&	not	diag.exclusion_K862	ICD10 exclusion incl. children	488038	450074	0	K862	Cyst of pancreas
&	not	diag.exclusion_K863	ICD10 exclusion incl. children	488096	450074	0	K863	Pseudocyst of pancreas
&	not	diag.exclusion_K868	ICD10 exclusion incl. children	487855	450074	0	K868	Other specified diseases of pancreas
&	not	diag.exclusion_K869	ICD10 exclusion incl. children	488120	450074	0	K869	Disease of pancreas, unspecified
&	not	diag.exclusion_K90	ICD10 exclusion incl. children	485917	448294	0	K90	Intestinal malabsorption
&	not	diag.exclusion_K900	ICD10 exclusion incl. children	486209	448294	0	K900	Coeliac disease
&	not	diag.exclusion_K901	ICD10 exclusion incl. children	488293	448294	0	K901	Tropical sprue
&	not	diag.exclusion_K903	ICD10 exclusion incl. children	488292	448294	0	K903	Pancreatic steatorrhoea
&	not	diag.exclusion_K904	ICD10 exclusion incl. children	488201	448294	0	K904	Malabsorption due to intolerance, not elsewhere classified
&	not	diag.exclusion_K908	ICD10 exclusion incl. children	488259	448294	0	K908	Other intestinal malabsorption
&	not	diag.exclusion_K909	ICD10 exclusion incl. children	488083	448294	0	K909	Intestinal malabsorption, unspecified
&	not	diag.exclusion_C15	ICD10 exclusion incl. children	487502	447624	9	C15	Malignant neoplasm of esophagus
&	not	diag.exclusion_C16	ICD10 exclusion incl. children	487650	447291	7	C16	Malignant neoplasm of stomach
&	not	diag.exclusion_C17	ICD10 exclusion incl. children	488086	447156	0	C17	Malignant neoplasm of small intestine
&	not	diag.exclusion_C18	ICD10 exclusion incl. children	484822	444425	20	C18	Malignant neoplasm of colon
&	not	diag.exclusion_C19	ICD10 exclusion incl. children	487474	444082	0	C19	Malignant neoplasm of rectosigmoid junction
&	not	diag.exclusion_C20	ICD10 exclusion incl. children	486636	443135	13	C20	Malignant neoplasm of rectum
&	not	diag.exclusion_C21	ICD10 exclusion incl. children	488090	443041	7	C21	Malignant neoplasm of anus and anal canal
&	not	diag.exclusion_C22	ICD10 exclusion incl. children	487884	442761	5	C22	Malignant neoplasm of liver and intrahepatic bile ducts
&	not	diag.exclusion_C23	ICD10 exclusion incl. children	488222	442726	0	C23	Malignant neoplasm of gallbladder
&	not	diag.exclusion_C24	ICD10 exclusion incl. children	488135	442664	1	C24	Malignant neoplasm of other and unspecified parts of biliary tract
&	not	diag.exclusion_C25	ICD10 exclusion incl. children	487623	442318	2	C25	Malignant neoplasm of pancreas
&	not	diag.exclusion_C26	ICD10 exclusion incl. children	488117	442293	2	C26	Malignant neoplasm of other and ill-defined digestive organs
&	not	diag.surrogate_K522	ICD10 surrogate incl. children	488259	442293	0	K522	Allergic and dietetic gastroenteritis and colitis
&	not	diag.surrogate_K5221	ICD10 surrogate incl. children	488295	442293	0	K5221	Food protein-induced enterocolitis syndrome
&	not	diag.surrogate_K5222	ICD10 surrogate incl. children	488295	442293	0	K5222	Food protein-induced enteropathy
&	not	diag.surrogate_K5229	ICD10 surrogate incl. children	488295	442293	0	K5229	Other allergic and dietetic gastroenteritis and colitis
&	not	diag.surrogate_K529	ICD10 surrogate incl. children	469823	442293	0	K529	Noninfective gastroenteritis and colitis, unspecified
&	not	diag.surrogate_K57	ICD10 surrogate incl. children	456923	418709	2099	K57	Diverticular disease of intestine
&	not	diag.surrogate_K59	ICD10 surrogate incl. children	474917	411404	450	K59	Other functional intestinal disorders
&	not	sr.exclusion_1462	Self-reported exclusion	486829	411166	23	1462		crohns disease
&	not	sr.exclusion_1463	Self-reported exclusion	485666	410631	54	1463		ulcerative colitis
&	not	sr.exclusion_1459	Self-reported exclusion	486993	410272	31	1459		colitis/not crohns or ulcerative colitis
&	not	sr.exclusion_1461	Self-reported exclusion	488106	410194	12	1461		inflammatory bowel disease
&	not	sr.exclusion_1164	Self-reported exclusion	488245	410176	5	1164		pancreatic disease
&	not	sr.exclusion_1165	Self-reported exclusion	487230	409613	57	1165		pancreatitis
&	not	sr.exclusion_1456	Self-reported exclusion	486216	408945	24	1456		malabsorption/coeliac disease
&	not	sr.exclusion_1191	Self-reported exclusion	488111	408833	16	1191		gastrointestinal bleeding
&	not	sr.exclusion_1509	Self-reported exclusion	488113	408684	25	1509		gastroenteritis/dysentry
&	not	sr.exclusion_1600	Self-reported exclusion	488225	408649	6	1600		bowel / intestinal perforation
&	not	sr.exclusion_1601	Self-reported exclusion	488273	408634	0	1601		bowel / intestinal infarction
&	not	sr.exclusion_1602	Self-reported exclusion	488091	408515	23	1602		bowel / intestinal obstruction
&	not	sr.exclusion_1135	Self-reported exclusion	487230	407775	80	1135		stomach disorder
&	not	sr.surrogate_1458	Self-reported surrogate	482635	406096	154	1458		diverticular disease/diverticulitis
&	not	sr.surrogate_1599	Self-reported surrogate	487717	405727	37	1599		constipation
&	not	sr.surrogate_1510	Self-reported surrogate	487515	405168	94	1510		dyspepsia / indigestion
&	not	sr.surrogate_1562	Self-reported surrogate	487988	404968	32	1562		food intolerance
&	not	surg.exclusion_G01	OPCS4 exclusion	488037	404958	1	G01			Excision of oesophagus and stomach
&	not	surg.exclusion_G02	OPCS4 exclusion	488256	404954	1	G02			Total excision of oesophagus
&	not	surg.exclusion_G03	OPCS4 exclusion	488178	404948	0	G03			Partial excision of oesophagus
&	not	surg.exclusion_G05	OPCS4 exclusion	488290	404947	0	G05			Bypass of oesophagus
&	not	surg.exclusion_G06	OPCS4 exclusion	488284	404946	1	G06			Attention to connection of oesophagus
&	not	surg.exclusion_G08	OPCS4 exclusion	488279	404941	1	G08			Artificial opening into oesophagus
&	not	surg.exclusion_G27	OPCS4 exclusion	488201	404935	1	G27			Total excision of stomach
&	not	surg.exclusion_G28	OPCS4 exclusion	488035	404829	6	G28			Partial excision of stomach
&	not	surg.exclusion_G31	OPCS4 exclusion	488282	404822	1	G31			Connection of stomach to duodenum
&	not	surg.exclusion_G32	OPCS4 exclusion	488193	404755	3	G32			Connection of stomach to transposed jejunum
&	not	surg.exclusion_G33	OPCS4 exclusion	487956	404599	5	G33			Other connection of stomach to jejunum
&	not	surg.exclusion_G34	OPCS4 exclusion	487846	404349	28	G34			Artificial opening into stomach
&	not	surg.exclusion_G49	OPCS4 exclusion	488278	404347	0	G49			Excision of duodenum
&	not	surg.exclusion_G51	OPCS4 exclusion	488260	404339	0	G51			Bypass of duodenum
&	not	surg.exclusion_G58	OPCS4 exclusion	488207	404324	1	G58			Excision of jejunum
&	not	surg.exclusion_G60	OPCS4 exclusion	487931	404310	1	G60			Artificial opening into jejunum
&	not	surg.exclusion_G61	OPCS4 exclusion	488207	404305	1	G61			Bypass of jejunum
&	not	surg.exclusion_G69	OPCS4 exclusion	487386	404115	22	G69			Excision of ileum
&	not	surg.exclusion_G71	OPCS4 exclusion	488241	404104	1	G71			Bypass of ileum
&	not	surg.exclusion_G72	OPCS4 exclusion	488161	404091	0	G72			Other connection of ileum
&	not	surg.exclusion_G73	OPCS4 exclusion	488146	404086	0	G73			Attention to connection of ileum
&	not	surg.exclusion_G74	OPCS4 exclusion	487012	404036	1	G74			Creation of artificial opening into ileum
&	not	surg.exclusion_G75	OPCS4 exclusion	487057	404015	1	G75			Attention to artificial opening into ileum
&	not	surg.exclusion_H04	OPCS4 exclusion	488038	404012	0	H04			Total excision of colon and rectum
&	not	surg.exclusion_H05	OPCS4 exclusion	488130	404002	1	H05			Total excision of colon
&	not	surg.exclusion_H06	OPCS4 exclusion	487979	403990	2	H06			Extended excision of right hemicolon
&	not	surg.exclusion_H07	OPCS4 exclusion	486495	403776	16	H07			Other excision of right hemicolon
&	not	surg.exclusion_H08	OPCS4 exclusion	488244	403772	0	H08			Excision of transverse colon
&	not	surg.exclusion_H09	OPCS4 exclusion	487865	403742	2	H09			Excision of left hemicolon
&	not	surg.exclusion_H10	OPCS4 exclusion	487511	403670	8	H10			Excision of sigmoid colon
&	not	surg.exclusion_H11	OPCS4 exclusion	487986	403646	1	H11			Other excision of colon
&	not	surg.exclusion_H13	OPCS4 exclusion	488270	403644	0	H13			Bypass of colon
&	not	surg.exclusion_H14	OPCS4 exclusion	488265	403639	0	H14			Exteriorisation of caecum
&	not	surg.exclusion_H29	OPCS4 exclusion	488187	403633	0	H29			Subtotal excision of colon
&	not	surg.exclusion_H33	OPCS4 exclusion	485435	403539	8	H33			Excision of rectum
&	not	surg.exclusion_H47	OPCS4 exclusion	488272	403534	1	H47			Excision of anus
&	not	surg.exclusion_H57	OPCS4 exclusion	488261	403518	1	H57			Other operations on the anal sphincter to control continence
&	not	surg.exclusion_H68	OPCS4 exclusion	488255	403517	0	H68			Diagnostic endoscopic examination of enteric pouch using colonoscope
&	not	surg.exclusion_H69	OPCS4 exclusion	488216	403516	0	H69			Diagnostic endoscopic examination of enteric pouch using fibreoptic sigmoidoscope
&	not	surg.exclusion_H70	OPCS4 exclusion	488272	403516	0	H70			Diagnostic endoscopic examination of enteric pouch using rigid sigmoidoscope
&	not	surg.gall_J18	OPCS4 gall	472896	393647	1246	J18
&		Q_prev.diag.no	DHQ self-report IBS	145207	126805	3117	prev.diag.no				Removed for non-respondents
&	not	Q_q.cel.glut.gold	DHQ celiac/gluten sensitivity (F8:3,4,5)	486611	126464	0	q.cel.glut.gold				Removed for non-respondents
&		Q_conts	DHQ control based on (q1)	111824	94057	0	conts				Removed for non-respondents
&		Q_conts.strict	DHQ control based on (q1,9,10)	92122	79060	13646	conts.strict				Removed for non-respondents
&		sqc.everyone	UKBB Genetic QC	488377	79060	0
&		sqc.het.missing.outliers	UKBB Genetic QC	487409	78900	0
&		sqc.excluded.from.kinship.inference	UKBB Genetic QC	487400	78899	0
&		sqc.pc.outlier	UKBB Genetic QC	438193	72399	4134
&		sqc.ethnicity.included.or.missing	UKBB Genetic QC	462554	72356	43
&		sqc.consent	UKBB Genetic QC	488295	72356	0
Supplementary Table 2. Filters that were successively applied in the order shown to create IBS GWAS control groups from UK Biobank data. These include all inclusion and exclusion criteria (apart from DHQ response status, which was subsequently used to create respondent and non-respondent groups, whose results were meta-analyzed). 4 filters, marked with comments, require information from the DHQ, …

## Sheet: Supplementary Table 3
set	DHQ Rome III	DHQ Rome III + DHQ self-report	DHQ Rome III + Unprompted self-rep.	DHQ Rome III + Hospital ICD-10	DHQ Rome III + DHQ self-report + Unprompted self-rep.	DHQ Rome III + DHQ self-report + Hospital ICD-10	DHQ Rome III + Unprompted self-rep. + Hospital ICD-10
DHQ Rome III + DHQ self-report	0
DHQ Rome III + Unprompted self-rep.	4.55858e-09	0.000130297
DHQ Rome III + Hospital ICD-10	5.84885e-05	0.357627	1
DHQ Rome III + DHQ self-report + Unprompted self-rep.	1.76056e-252	8.10039e-08	4.61652e-10	0.0014713
DHQ Rome III + DHQ self-report + Hospital ICD-10	1.05538e-91	5.42979e-07	1.55099e-11	4.5686e-05	0.907467
DHQ Rome III + Unprompted self-rep. + Hospital ICD-10	0.000151755	0.899042	0.0571832	0.132424	1	1
DHQ Rome III + DHQ self-report + Unprompted self-rep. + Hospital ICD-10	2.94489e-118	2.71425e-19	1.56186e-20	7.55633e-10	1.65708e-07	0.0595619	1
Supplementary Table 3. P-values for post-hoc analysis of variance for IBS-SSS between the groups in Fig. 1. IBS-SSS differences that remain significant after Bonferroni multiple testing correction, with p<(0.05/28), are colored green.

## Sheet: Supplementary Table 4
										Among complete SSS	Among DHQ participants (%)
Group	N	age	age (sd)	male	female	townsend deprivation index	DHQ participation	SSS started	SSS complete	median SSS	family history of IBS	childhood antibiotics exposure	born by caesarean	treatment for anxiety offered or sought	treatment for depression offered or sought
Controls (DHQ respondents)	72356	65.2947	7.52505	50.2861	49.7139	-1.89859	100	99.9959	98.9759	20	9.54171	9.64675	2.49737	16.1231	18.0317
Controls (non-respondents)	220864	65.6748	8.25432	48.6689	51.3311	-1.40635	0	0	0
Hospital ICD-10	4237	65.9467	7.89248	23.4364	76.5636	-1.11043	32.7826	32.7826	32.2162	200	31.8215	23.9741	2.5198	42.9806	43.5565
Unprompted self-rep.	9309	65.1979	7.95549	25.6848	74.3152	-1.46644	41.0033	41.0033	40.2514	190	30.7047	19.7537	2.25308	41.0532	40.0052
DHQ, Rome III	24845	63.9249	7.74116	27.909	72.091	-1.68555	100	99.9598	98.4987	190	24.3268	20.4105	2.58805	33.7291	35.1177
DHQ, Self-report	16289	63.9934	7.69057	26.1588	73.8412	-1.73568	100	99.9693	98.4407	170	29.038	21.5851	2.74418	39.6648	39.3456
Pooled, any of the 4 definitions above	40548	64.3475	7.83892	27.92	72.08	-1.603	81.6933	81.6637	80.4133	160	23.9728	19.9638	2.60528	34.2823	35.2453
DHQ, Rome III and ICD-10	847	64.8288	7.48301	20.425	79.575	-1.49885	100	100	98.229	255	37.4262	25.6198	2.95159	47.4616	47.4616
DHQ, Rome III and unprompted self-rep.	2308	64.2431	7.5931	21.5338	78.4662	-1.81585	100	100	98.4402	240	35.1386	22.5737	1.64645	43.6308	42.3744
DHQ, Rome III and DHQ self-report	8484	63.7753	7.67888	22.1358	77.8642	-1.65988	100	99.9646	98.5856	230	34.2174	24.0335	2.74635	42.8925	42.5389
Pooled, all of the 4 definitions above	340	64.4765	7.27845	21.4706	78.5294	-1.54539	100	100	98.5294	270	40.5882	24.7059	2.35294	51.7647	46.1765
DHQ, Rome III, type C	3989	64.4603	7.76461	16.8965	83.1035	-1.82366	100	100	98.3204	180	22.2111	19.1777	2.181	32.3389	34.0687
DHQ, Rome III, type D	6506	63.7536	7.67269	33.1848	66.8152	-1.75267	100	99.9385	98.7396	170	23.7781	19.1208	2.79742	32.1242	32.9849
DHQ, Rome III, type M	13666	63.7699	7.76319	28.4502	71.5498	-1.60555	100	99.978	98.4853	200	25.5817	21.5132	2.59769	35.1968	36.9311
DHQ, Rome III, type U	672	65.567	7.49118	30.9524	69.0476	-1.86484	100	99.8512	98.2143	110	16.6667	17.7083	2.82738	27.5298	24.8512
Pooled, type C based on DHQ	5406	64.6217	7.78277	17.5546	82.4454	-1.83955	100	100	98.4277	160	22.0866	19.1084	2.27525	33.4628	34.6652
Pooled, type D based on DHQ	8756	63.7886	7.66248	34.3422	65.6578	-1.77582	100	99.9429	98.6067	150	23.3783	18.5473	2.94655	32.3664	32.9488
Pooled, type M based on DHQ	17216	63.8474	7.75456	28.8278	71.1722	-1.63939	100	99.9768	98.4085	180	25.4008	21.3755	2.54414	35.8678	37.1515
Pooled, type U based on DHQ	1722	64.9843	7.58169	32.1138	67.8862	-1.84134	100	99.9419	98.3159	60	18.583	15.6214	2.55517	30.662	29.5006
DHQ, post-infectious	860	62.1558	7.77919	24.186	75.814	-1.36579	100	100	98.9535	190	30.3488	27.6744	3.48837	41.9767	42.4419
DHQ, post-infectious, type C	88	62.3864	7.68852	18.1818	81.8182	-1.69909	100	100	97.7273	155	29.5455	31.8182	2.27273	38.6364	37.5
DHQ, post-infectious, type D	260	62.3615	7.82236	28.0769	71.9231	-1.46776	100	100	99.6154	190	28.0769	27.6923	5	40.7692	38.8462
DHQ, post-infectious, type M	462	61.9372	7.79665	22.9437	77.0563	-1.26301	100	100	98.7013	210	31.6017	28.5714	3.0303	43.7229	45.671
DHQ, post-infectious, type U	50	62.7	7.71495	26	74	-1.20061	100	100	100	30	32	12	2	38	40
DHQ, functional constipation	3502	67.0748	7.39876	33.8664	66.1336	-2.02255	100	100	99.229	60	12.5071	11.0223	2.51285	23.1296	25.3855
DHQ, functional diarrhea	5386	65.135	7.47486	60.9729	39.0271	-1.74648	100	100	99.2573	30	10.9915	10.713	2.63646	20.3491	22.0201
Pooled, mild symptoms	17600	64.6323	7.63603	33.875	66.125	-1.83663	100	100	100	100	20.0341	17.0682	2.64205	30.5227	30.2386
Pooled, moderate symptoms	11327	63.4103	7.74832	24.0487	75.9513	-1.67658	100	100	100	230	27.2093	21.8769	2.38369	37.1149	39.0483
Pooled, severe symptoms	3679	62.5029	7.82165	18.4017	81.5983	-1.28311	100	100	100	350	33.3786	28.3501	3.12585	43.8706	47.1596
Anxiety, unprompted self-rep., hospital ICD-10 or DHQ	44788	64.371	7.71476	34.2614	65.7386	-1.3711	80.1889	80.1465	79.0234	90	19.6241	18.4324	2.87345	97.9229	64.0596
Supplementary Table 4. Clinical characteristics of individuals diagnosed with IBS via different modalities and with different subtypes. Individuals are considered to have started the SSS section if they have responded to 1 or more relevant questions, and considered to have completed if they provide a response that can be scored for all items. For the questions based on which the SSS is calculated…

## Sheet: Supplementary Table 5
		OPCS-4 (%)							ICD-10 (%)						Unprompted self-rep. (%)					ICD-10 and Unprompted self-rep. (%)
Group	N	appendix excision H01	appendix excision H02	hysterectomy Q07	hysterectomy Q08	gall bladder J18	appendix excision pooled H01 H02	hysterectomy pooled Q07 Q08	J30 1 Allergic rhinitis due to pollen	J45 Asthma	L20 Atopic dermatitis	M79 7 Fibromyalgia	F40 Phobic anxiety disorders	F41 Other anxiety disorders	1387 hayfever/allergic rhinitis	1111 asthma	1452 eczema/dermatitis	1542 fibromyalgia	1287 anxiety/panic attacks	pooled asthma	pooled eczema	pooled hayfever	pooled atopy
Controls (DHQ respondents)	72356	0.482337	0.19487	1.66123	0.856874	0	0.677207	2.51534	0.164465	3.75366	0.0138206	0.0234949	0.0566643	0.469899	7.09547	10.1705	3.16491	0.0608104	1.02134	10.7952	3.17182	7.19222	18.1187
Controls (non-respondents)	220864	0.615764	0.222309	2.17962	1.16995	0	0.838072	3.34912	0.146244	5.53417	0.0149413	0.121342	0.129491	1.25054	5.25527	10.9624	2.43996	0.120889	1.37913	12.0717	2.44313	5.34899	17.4537
Hospital ICD-10	4237	1.39249	0.660845	6.41964	3.16262	8.61459	2.05334	9.58225	0.519235	17.1584	0	2.64338	0.424829	6.65565	7.69412	19.1881	4.10668	1.15648	4.13028	22.3271	4.10668	8.07175	29.3132
Unprompted self-rep.	9309	0.805672	0.354496	3.60941	2.1592	4.94145	1.16017	5.75787	0.23633	9.88291	0	1.08497	0.247073	2.97561	12.3859	16.8117	5.919	0.923837	4.89849	18.3156	5.919	12.5255	29.6487
DHQ, Rome III	24845	0.829141	0.366271	3.63051	1.70256	4.56832	1.19541	5.33307	0.217348	7.64741	0.00804991	0.46287	0.193198	1.71061	8.99577	14.7957	3.81566	0.587643	2.6444	15.971	3.81968	9.1286	24.0411
DHQ, Self-report	16289	0.853337	0.300817	3.62208	1.67598	4.21143	1.15415	5.29191	0.257843	8.28166	0.0122782	0.570937	0.190312	1.97066	9.59543	16.1336	3.97201	0.718276	3.11867	17.3982	3.97814	9.76119	25.9193
Pooled, any of the 4 definitions above	40548	0.821249	0.392128	3.70918	1.8176	4.60195	1.21338	5.52185	0.244155	8.41225	0.00739864	0.614087	0.177567	2.15547	9.13239	15.2264	3.93361	0.584492	2.97672	16.536	3.93854	9.29269	24.8446
DHQ, Rome III and ICD-10	847	1.41677	0.236128	6.72963	2.71547	9.20897	1.65289	9.4451	0.354191	17.2373	0	2.71547	0.708383	5.66706	9.4451	19.5986	5.66706	1.65289	4.01417	23.2586	5.66706	9.56316	31.2869
DHQ, Rome III and unprompted self-rep.	2308	0.953206	0.476603	4.15945	1.77643	4.98267	1.42981	5.93588	0.129983	10.4419	0	1.03986	0.34662	2.513	15.2513	17.9809	7.92894	1.60312	5.84922	19.5407	7.92894	15.2946	32.9289
DHQ, Rome III and DHQ self-report	8484	1.00189	0.259312	4.19613	1.9802	5.18623	1.2612	6.17633	0.271099	9.39415	0.0117869	0.907591	0.282885	2.4281	9.99529	17.3857	4.20792	1.04903	3.46535	18.9533	4.20792	10.1603	27.4517
Pooled, all of the 4 definitions above	340	1.76471	0.294118	6.17647	3.23529	9.11765	2.05882	9.41176	0.588235	20.2941	0	3.23529	1.17647	5	11.4706	22.6471	7.94118	2.35294	5	24.7059	7.94118	11.4706	34.4118
DHQ, Rome III, type C	3989	0.752068	0.451241	4.0361	2.00552	3.33417	1.20331	6.04161	0.200552	7.04437	0	0.22562	0.22562	1.65455	8.17247	13.1612	3.40938	0.451241	2.5821	14.189	3.40938	8.24768	21.4339
DHQ, Rome III, type D	6506	0.660928	0.307409	3.33538	1.55241	4.28835	0.968337	4.8878	0.153704	6.74762	0	0.307409	0.184445	1.87519	9.16077	14.2791	3.9502	0.384261	2.75131	15.2321	3.9502	9.29911	23.9779
DHQ, Rome III, type M	13666	0.958583	0.373189	3.6953	1.72691	5.10025	1.33177	5.42222	0.241475	8.24674	0.0146349	0.614664	0.197571	1.65374	9.1102	15.5495	3.90751	0.746378	2.62696	16.8813	3.91483	9.24923	24.828
DHQ, Rome III, type U	672	0.297619	0.297619	2.82738	0.892857	3.86905	0.595238	3.72024	0.446429	7.7381	0	0.297619	0	1.6369	9.67262	13.9881	2.97619	0.14881	2.08333	15.0298	2.97619	9.97024	23.8095
Pooled, type C based on DHQ	5406	0.684425	0.388457	3.95856	1.99778	3.21865	1.07288	5.95634	0.18498	7.36219	0	0.18498	0.166482	1.51683	8.36108	13.6515	3.21865	0.406955	2.57122	14.6319	3.21865	8.45357	21.9756
Pooled, type D based on DHQ	8756	0.742348	0.30836	3.15212	1.40475	3.90589	1.05071	4.55688	0.182732	6.63545	0	0.262677	0.137049	1.71311	9.1937	14.4016	4.05436	0.354043	2.91229	15.3152	4.05436	9.31932	23.915
Pooled, type M based on DHQ	17216	0.888708	0.365939	3.63615	1.6961	4.80948	1.25465	5.32644	0.249768	8.04484	0.0174257	0.563429	0.180065	1.70771	9.25302	15.4507	3.86269	0.685409	2.67193	16.6938	3.8743	9.40985	24.9768
Pooled, type U based on DHQ	1722	0.522648	0.522648	2.38095	0.754936	3.01974	1.0453	3.13589	0.232288	6.79443	0	0.174216	0.174216	1.21951	9.52381	13.9954	4.29733	0.406504	2.38095	15.1568	4.29733	9.69803	24.216
DHQ, post-infectious	860	1.04651	0.232558	4.06977	1.97674	3.95349	1.27907	6.04651	0.116279	9.53488	0	1.27907	0.116279	2.2093	8.95349	17.093	3.48837	0.813953	3.13953	19.0698	3.48837	8.95349	26.6279
DHQ, post-infectious, type C	88	1.13636	0	5.68182	3.40909	1.13636	1.13636	9.09091	0	9.09091	0	0	0	3.40909	12.5	18.1818	3.40909	1.13636	5.68182	21.5909	3.40909	12.5	29.5455
DHQ, post-infectious, type D	260	0.384615	0	2.69231	2.30769	4.61538	0.384615	5	0	9.61538	0	0.384615	0	3.07692	6.53846	18.0769	2.30769	0	1.53846	19.6154	2.30769	6.53846	24.6154
DHQ, post-infectious, type M	462	1.2987	0.21645	4.7619	1.7316	4.329	1.51515	6.49351	0.21645	10.1732	0	2.1645	0.21645	1.7316	9.52381	16.8831	3.8961	1.2987	3.4632	19.0476	3.8961	9.52381	27.7056
DHQ, post-infectious, type U	50	2	2	2	0	2	4	2	0	4	0	0	0	0	10	12	6	0	4	12	6	10	22
DHQ, functional constipation	3502	0.571102	0.342661	3.14106	1.34209	6.51057	0.913764	4.48315	0.199886	5.31125	0	0.0856653	0.199886	1.17076	6.96745	10.8509	3.16962	0.0856653	1.54198	11.7076	3.16962	7.05311	18.9606
DHQ, functional diarrhea	5386	0.779799	0.259933	1.4482	0.649833	6.03416	1.03973	2.09803	0.297066	4.5674	0	0.0557	0	0.649833	7.81656	11.3814	4.02896	0.0928333	1.1697	12.0683	4.02896	7.92796	20.5347
Pooled, mild symptoms	17600	0.681818	0.3125	2.84091	1.22159	3.30682	0.994318	4.05682	0.204545	6.29545	0.0170455	0.142045	0.0965909	1.19886	9.28409	13.733	3.84659	0.215909	2.44318	14.5625	3.85795	9.42614	23.1932
Pooled, moderate symptoms	11327	0.829876	0.370795	4.02578	1.96875	4.62611	1.20067	5.99453	0.220712	7.96327	0	0.467909	0.185398	1.85398	9.00503	15.3174	3.73444	0.741591	2.84277	16.571	3.73444	9.13746	24.5343
Pooled, severe symptoms	3679	1.19598	0.597989	5.05572	2.33759	6.98559	1.79397	7.39331	0.326176	11.8239	0	1.46779	0.462082	3.20739	8.83392	18.5648	4.18592	1.49497	3.53357	20.5219	4.18592	8.99701	27.9696
Anxiety, unprompted self-rep., hospital ICD-10 or DHQ	44788	0.806019	0.3751	3.52103	1.48031	3.98098	1.18112	5.00134	0.285791	8.67866	0.0200947	0.544789	1.34188	14.0774	8.08475	14.7852	3.96312	0.504599	15.1536	16.395	3.97428	8.26114	24.1404
Supplementary Table 5. Prevalence (%) of other disorders and surgical interventions among of IBS patients diagnosed via different modalities and with different subtypes.

## Sheet: Supplementary Table 6
				Among complete PHQ-12 (mean values, median for sum)
Group	N	PHQ-12 started (%)	PHQ-12 complete (%)	PHQ-12 back pain	PHQ-12 limb pain	PHQ-12 period	PHQ-12 headache	PHQ-12 chest pain	PHQ-12 dizziness	PHQ-12 fainting	PHQ-12 palpitations	PHQ-12 breathless	PHQ-12 dyspareunia	PHQ-12 nausea	PHQ-12 tired	PHQ-12 sleep disorder	median PHQ-12
Controls (DHQ respondents)	72356	99.9986	97.9228	0.617292	0.809126	0.0900514	0.321228	0.0867147	0.201191	0.0188842	0.239016	0.266876	0.118711	0.0665274	0.614356	0.6858	4
Controls (non-respondents)	220864	0	0
Hospital ICD-10	4237	32.7826	31.2485	1.08384	1.21752	0.5	0.69864	0.258308	0.475076	0.060423	0.539275	0.518882	0.234894	0.403323	1.18278	1.1352	7
Unprompted self-rep.	9309	41.0033	39.0482	1.01376	1.15708	0.415525	0.68088	0.245667	0.455021	0.0583219	0.50674	0.439065	0.280055	0.373693	1.13398	1.11857	7
DHQ, Rome III	24845	100	96.0676	0.983325	1.15393	0.406726	0.653176	0.261564	0.452531	0.0535445	0.525432	0.477962	0.266633	0.363701	1.15359	1.1016	7
DHQ, Self-report	16289	100	95.7026	0.977869	1.13118	0.415406	0.647829	0.234909	0.42902	0.0513824	0.507922	0.439797	0.263134	0.345502	1.11277	1.08294	7
Pooled, any of the 4 definitions above	40548	81.6933	78.539	0.95227	1.12149	0.378072	0.62303	0.237926	0.425454	0.0499906	0.499027	0.451265	0.253093	0.327439	1.10262	1.06484	6
DHQ, Rome III and ICD-10	847	100	94.8052	1.19054	1.30511	0.72	0.803238	0.32005	0.541719	0.0747198	0.628892	0.579078	0.278954	0.50934	1.3188	1.27024	8
DHQ, Rome III and unprompted self-rep.	2308	100	95.104	1.10068	1.23964	0.521236	0.773576	0.297039	0.517995	0.0683371	0.569476	0.48656	0.32164	0.466272	1.2533	1.23144	8
DHQ, Rome III and DHQ self-report	8484	100	95.1202	1.08674	1.23073	0.543522	0.750186	0.296902	0.507435	0.0613383	0.587361	0.50285	0.309294	0.460394	1.26159	1.19715	8
Pooled, all of the 4 definitions above	340	100	96.7647	1.21277	1.2614	0.851852	0.890578	0.379939	0.595745	0.0851064	0.644377	0.571429	0.237082	0.544073	1.32827	1.31307	9
DHQ, Rome III, type C	3989	100	96.2898	0.968237	1.12132	0.346273	0.650351	0.225983	0.43296	0.0476438	0.49284	0.41031	0.296277	0.309115	1.09945	1.10076	7
DHQ, Rome III, type D	6506	100	96.8337	0.897143	1.09222	0.377706	0.57619	0.217143	0.404762	0.042381	0.474762	0.438095	0.219841	0.333492	1.08349	1.02159	6
DHQ, Rome III, type M	13666	100	95.5656	1.0376	1.20184	0.450138	0.699311	0.296401	0.487979	0.0617152	0.565773	0.522665	0.284686	0.401348	1.21478	1.15245	7
DHQ, Rome III, type U	672	100	97.7679	0.821918	0.984779	0.268817	0.493151	0.202435	0.322679	0.0304414	0.398782	0.363775	0.185693	0.2207	0.917808	0.858447	5
Pooled, type C based on DHQ	5406	100	96.3559	0.947975	1.09733	0.332569	0.622384	0.207525	0.409676	0.0456902	0.474947	0.396429	0.272605	0.28533	1.05548	1.06758	6
Pooled, type D based on DHQ	8756	100	96.8593	0.87643	1.05825	0.354735	0.548402	0.198326	0.380262	0.0397359	0.447942	0.412805	0.211414	0.300554	1.03573	0.989742	6
Pooled, type M based on DHQ	17216	100	95.6087	1.01397	1.18305	0.431278	0.678979	0.276731	0.46932	0.0589307	0.548299	0.50401	0.277521	0.371293	1.18135	1.12855	7
Pooled, type U based on DHQ	1722	100	97.3287	0.747017	0.914081	0.198606	0.453461	0.149761	0.272673	0.0268496	0.347852	0.297733	0.164678	0.163484	0.812649	0.809666	5
DHQ, post-infectious	860	100	96.3953	1.01086	1.14475	0.477273	0.702051	0.268999	0.476478	0.0759952	0.565742	0.482509	0.293124	0.446321	1.19542	1.15078	7
DHQ, post-infectious, type C	88	100	96.5909	0.905882	1.08235	0.214286	0.588235	0.164706	0.470588	0.0705882	0.541176	0.352941	0.352941	0.388235	1.10588	1.14118	7
DHQ, post-infectious, type D	260	100	98.8462	0.933852	1.08171	0.341463	0.618677	0.233463	0.404669	0.0661479	0.501946	0.424125	0.194553	0.435798	1.09339	1.05447	6
DHQ, post-infectious, type M	462	100	94.8052	1.08676	1.21461	0.6	0.792237	0.321918	0.53653	0.086758	0.636986	0.557078	0.358447	0.484018	1.31279	1.23973	8
DHQ, post-infectious, type U	50	100	98	0.918367	0.959184	0.571429	0.530612	0.163265	0.326531	0.0408163	0.306122	0.346939	0.122449	0.265306	0.836735	0.877551	5
DHQ, functional constipation	3502	100	97.6299	0.685873	0.893244	0.0597372	0.360047	0.109389	0.266452	0.0330506	0.29804	0.326411	0.153846	0.0830652	0.761041	0.789705	4
DHQ, functional diarrhea	5386	99.9814	98.0876	0.638652	0.858982	0.072956	0.285822	0.0931289	0.220519	0.0223358	0.260458	0.322355	0.128147	0.0802574	0.717963	0.746924	4
Pooled, mild symptoms	17600	100	96.7614	0.840106	1.02002	0.296621	0.522548	0.174692	0.344745	0.0333529	0.409689	0.368878	0.20781	0.217675	0.929419	0.931767	6
Pooled, moderate symptoms	11327	100	95.9124	1.03406	1.2037	0.421809	0.7037	0.283229	0.478093	0.0555965	0.566182	0.509481	0.291237	0.401307	1.2408	1.17443	7
Pooled, severe symptoms	3679	100	95.352	1.24857	1.35804	0.611307	0.8626	0.406214	0.648518	0.113455	0.727195	0.667047	0.355473	0.632059	1.51596	1.36773	9
Anxiety, unprompted self-rep., hospital ICD-10 or DHQ	44788	80.1889	77.561	0.865508	1.06181	0.238027	0.578013	0.209741	0.399476	0.0469515	0.485261	0.441246	0.219587	0.262338	1.05518	1.01485	6
Supplementary Table 6. PHQ-12 (somatization) scores of individuals diagnosed with IBS via different modalities and with different subtypes. Individuals are considered to have started the section if they have responded to 1 or more relevant questions, and considered to have completed if they provide a response that can be scored for all items. Note that the menstrual symptoms (PHQ-12 period) are r…

## Sheet: Supplementary Table 7
				Among complete GAD-7 (mean values, median for sum)
Group	N	GAD-7 started (%)	GAD-7 complete (%)	GAD-7 nervous	GAD-7 uncontrollable worry	GAD-7 excess worry	GAD-7 trouble relaxing	GAD-7 restless	GAD-7 irritable	GAD-7 foreboding	median GAD-7
Controls (DHQ respondents)	72356	76.3949	75.6541	0.248237	0.206274	0.286803	0.258285	0.101995	0.233933	0.139757	0
Controls (non-respondents)	220864	8.51558	8.35031	0.372736	0.336026	0.429021	0.402776	0.174222	0.352944	0.242436	1
Hospital ICD-10	4237	27.0002	26.481	0.557041	0.548128	0.65508	0.639037	0.2959	0.524064	0.384135	2
Unprompted self-rep.	9309	34.7513	34.1605	0.528302	0.489308	0.596855	0.590252	0.259748	0.448742	0.346541	2
DHQ, Rome III	24845	73.8931	72.8707	0.540488	0.499945	0.605391	0.58987	0.251049	0.473155	0.36804	2
DHQ, Self-report	16289	72.7546	71.7171	0.510015	0.468413	0.571477	0.559836	0.240199	0.442048	0.337014	2
Pooled, any of the 4 definitions above	40548	61.7678	60.8972	0.510854	0.469099	0.574437	0.556658	0.237324	0.447351	0.341042	2
DHQ, Rome III and ICD-10	847	68.3589	67.0602	0.672535	0.68838	0.78169	0.790493	0.362676	0.598592	0.480634	3
DHQ, Rome III and unprompted self-rep.	2308	72.617	71.3172	0.591738	0.559538	0.673755	0.666464	0.284326	0.511543	0.397934	2
DHQ, Rome III and DHQ self-report	8484	71.5818	70.4974	0.597893	0.563117	0.662765	0.664437	0.288246	0.519646	0.413643	2
Pooled, all of the 4 definitions above	340	66.7647	65	0.728507	0.737557	0.873303	0.850679	0.352941	0.642534	0.488688	3
DHQ, Rome III, type C	3989	74.1038	73.2264	0.513523	0.48682	0.597056	0.574803	0.239644	0.436152	0.344745	2
DHQ, Rome III, type D	6506	75.4227	74.6695	0.496089	0.446274	0.544463	0.532318	0.211816	0.427336	0.325031	2
DHQ, Rome III, type M	13666	72.9016	71.7161	0.576429	0.537143	0.646633	0.632245	0.278571	0.514388	0.401429	2
DHQ, Rome III, type U	672	77.9762	76.7857	0.420543	0.364341	0.436047	0.410853	0.162791	0.331395	0.265504	1
Pooled, type C based on DHQ	5406	74.1398	73.2149	0.479535	0.458565	0.562658	0.545225	0.230925	0.413593	0.317837	2
Pooled, type D based on DHQ	8756	75.3426	74.5774	0.470597	0.412404	0.513017	0.501225	0.200153	0.401685	0.304747	1
Pooled, type M based on DHQ	17216	72.8899	71.6817	0.553809	0.514182	0.623825	0.605592	0.266288	0.494652	0.379092	2
Pooled, type U based on DHQ	1722	77.1196	76.1905	0.375	0.318598	0.40625	0.364329	0.136433	0.287348	0.212652	0
DHQ, post-infectious	860	71.7442	71.3953	0.579805	0.547231	0.644951	0.672638	0.314332	0.496743	0.37785	2
DHQ, post-infectious, type C	88	75	75	0.5	0.545455	0.560606	0.606061	0.257576	0.363636	0.227273	2
DHQ, post-infectious, type D	260	72.3077	71.9231	0.497326	0.459893	0.59893	0.609626	0.203209	0.433155	0.395722	1
DHQ, post-infectious, type M	462	70.9957	70.5628	0.677914	0.631902	0.733129	0.760736	0.41411	0.592025	0.429448	3
DHQ, post-infectious, type U	50	70	70	0.257143	0.228571	0.228571	0.314286	0.0857143	0.2	0.0857143	0
DHQ, functional constipation	3502	75.7567	74.8144	0.292748	0.269466	0.354198	0.316794	0.130153	0.266412	0.179389	0
DHQ, functional diarrhea	5386	75.1021	74.3966	0.294984	0.25131	0.335163	0.303469	0.13152	0.289743	0.172947	0
Pooled, mild symptoms	17600	76.125	75.2727	0.422328	0.356507	0.462409	0.438028	0.166893	0.360583	0.254001	1
Pooled, moderate symptoms	11327	72.3292	71.2167	0.569799	0.5424	0.651376	0.636003	0.27994	0.50062	0.397347	2
Pooled, severe symptoms	3679	69.2308	68.3066	0.77875	0.807799	0.894548	0.90768	0.455631	0.717071	0.608038	4
Anxiety, unprompted self-rep., hospital ICD-10 or DHQ	44788	61.7698	60.7293	0.670552	0.613266	0.720557	0.686804	0.296687	0.515829	0.457256	3
Supplementary Table 7. GAD-7 (anxiety) scores of individuals diagnosed with IBS via different modalities and with different subtypes. Individuals are considered to have started the section if they have responded to 1 or more relevant questions, and considered to have completed it if they provide response that can be scored for all items. For the corresponding questions, see the GAD-7 section of t…

## Sheet: Supplementary Table 8
				Among complete PHQ-9 (mean values, median for sum)
Group	N	PHQ-9 started (%)	PHQ-9 complete (%)	PHQ-9 anhedonia	PHQ-9 feeling down	PHQ-9 sleep disorder	PHQ-9 tired	PHQ-9 appetite disorder	PHQ-9 feeling inadequate	PHQ-9 concentration	PHQ-9 tachy- or bradykinetic	PHQ-9 self-harm	median PHQ-9
Controls (DHQ respondents)	72356	76.4184	75.4578	0.157832	0.181478	0.561818	0.481207	0.15688	0.172082	0.150689	0.0399846	0.0310462	1
Controls (non-respondents)	220864	8.52237	8.31364	0.268014	0.289472	0.736452	0.701541	0.280704	0.280922	0.255106	0.0901912	0.0560972	2
Hospital ICD-10	4237	27.0002	26.1034	0.406872	0.446655	1.03436	1.00814	0.480108	0.409584	0.404159	0.158228	0.110307	3
Unprompted self-rep.	9309	34.7728	33.8704	0.344751	0.399302	0.973042	0.933714	0.382493	0.364415	0.340945	0.132889	0.0796067	3
DHQ, Rome III	24845	73.9172	72.2468	0.360967	0.398462	0.982283	0.957714	0.430776	0.394284	0.365313	0.132096	0.0929857	3
DHQ, Self-report	16289	72.8037	71.1953	0.329568	0.37458	0.935501	0.887471	0.382082	0.352246	0.332327	0.120376	0.0809692	2
Pooled, any of the 4 definitions above	40548	61.7925	60.4015	0.33645	0.376506	0.942877	0.905516	0.396758	0.36593	0.338328	0.120902	0.0841125	3
DHQ, Rome III and ICD-10	847	68.3589	66.706	0.486726	0.523894	1.18584	1.16814	0.571681	0.481416	0.493805	0.210619	0.141593	4
DHQ, Rome III and unprompted self-rep.	2308	72.6603	70.7106	0.397672	0.442402	1.05208	1.04289	0.454044	0.414216	0.394608	0.160539	0.0980392	3
DHQ, Rome III and DHQ self-report	8484	71.6289	69.9198	0.397168	0.444032	1.04316	1.02866	0.470668	0.425657	0.409811	0.156102	0.104012	3
Pooled, all of the 4 definitions above	340	66.7647	64.7059	0.5	0.531818	1.28636	1.2	0.609091	0.536364	0.518182	0.227273	0.168182	3
DHQ, Rome III, type C	3989	74.1038	72.5996	0.329075	0.367403	0.983771	0.931975	0.389503	0.363605	0.344959	0.128108	0.0852901	3
DHQ, Rome III, type D	6506	75.4381	73.9471	0.322386	0.35793	0.909998	0.892954	0.388485	0.356267	0.317605	0.102889	0.0727499	2
DHQ, Rome III, type M	13666	72.9528	71.1379	0.395947	0.433494	1.03199	1.00885	0.473511	0.428968	0.402222	0.149676	0.106573	3
DHQ, Rome III, type U	672	77.8274	76.3393	0.237817	0.28655	0.705653	0.734893	0.249513	0.267057	0.230019	0.0955166	0.0701754	2
Pooled, type C based on DHQ	5406	74.1398	72.771	0.308846	0.346721	0.946111	0.886121	0.365023	0.33452	0.320285	0.115404	0.0782918	2
Pooled, type D based on DHQ	8756	75.354	73.9379	0.295335	0.33565	0.871023	0.835959	0.356194	0.330707	0.290701	0.0939141	0.0659561	2
Pooled, type M based on DHQ	17216	72.948	71.0775	0.379863	0.418356	1.00507	0.973602	0.445897	0.407241	0.382478	0.140324	0.0988885	3
Pooled, type U based on DHQ	1722	77.1196	75.842	0.19755	0.243492	0.673047	0.623277	0.207504	0.23124	0.196784	0.0658499	0.0474732	1.5
DHQ, post-infectious	860	71.7442	70	0.425249	0.456811	1.02159	1.00831	0.526578	0.431894	0.416944	0.17608	0.142857	3
DHQ, post-infectious, type C	88	75	71.5909	0.238095	0.253968	1.03175	0.888889	0.444444	0.253968	0.349206	0.0793651	0.047619	2
DHQ, post-infectious, type D	260	72.3077	71.1538	0.389189	0.421622	0.875676	0.913514	0.459459	0.410811	0.351351	0.140541	0.162162	2
DHQ, post-infectious, type M	462	70.9957	69.2641	0.5125	0.540625	1.14688	1.12187	0.625	0.49375	0.50625	0.23125	0.159375	3
DHQ, post-infectious, type U	50	70	68	0.147059	0.235294	0.617647	0.676471	0.117647	0.294118	0.0588235	0.0294118	0.0588235	1.5
DHQ, functional constipation	3502	75.7567	74.5288	0.189655	0.221456	0.669732	0.573946	0.202682	0.194253	0.18659	0.0689655	0.0448276	1
DHQ, functional diarrhea	5386	75.1021	74.1367	0.208615	0.232407	0.668169	0.580766	0.208866	0.217881	0.208365	0.0570999	0.046832	1
Pooled, mild symptoms	17600	76.1477	74.9091	0.260012	0.29862	0.807191	0.757433	0.282767	0.280643	0.252731	0.0747118	0.0526396	2
Pooled, moderate symptoms	11327	72.3556	70.6339	0.3905	0.427875	1.05325	1.018	0.4735	0.424375	0.392375	0.1415	0.104375	3
Pooled, severe symptoms	3679	69.3123	66.8932	0.569687	0.612759	1.29785	1.31898	0.757416	0.629419	0.609508	0.28972	0.181633	5
Anxiety, unprompted self-rep., hospital ICD-10 or DHQ	44788	61.7877	60.008	0.424351	0.482846	0.974622	0.93276	0.4485	0.47626	0.421039	0.160192	0.120823	3
Supplementary Table 8. PHQ-9 (depression) scores of individuals diagnosed with IBS via different modalities and with different subtypes. Individuals are considered to have started the section if they have responded to 1 or more relevant questions, and considered to have completed if they provide a response that can be scored for all items. For the corresponding questions, see the PHQ-9 section of…

## Sheet: Supplementary Table 9
Cohort		Mayo Genome Consortia	Genetic Epidemiology Research on Aging	Estonian Genome Center at the University of Tartu	Michigan Genomics Initiative	LifeLines	HUNT	TwinGene	EU Tertiary IBS	US Tertiary IBS
Trait		ICD-IBS	ICD-IBS	ICD-IBS	ICD-IBS	ROME-IBS	ROME-IBS	ROME-IBS	Tertiary-IBS	Tertiary-IBS
Demographics	N case	342	2968	463	1809	777	777	504	2304	1077
	N ctrl	1947	49823	2244	36793	7122	12286	4650	14614	10502
	Gender (F:M)	1033:1256	31750:21041	1719:988	20133:18469	4444:3455	8138:6756	2706:2448	9439:7479	6925:4654
	Age (years, mean ± SD)	64.99±13.43	70.39±12.58	45.14±19.77	56.65±16.0	41.5±16.1	53.9±14.9	57.75±7.96	47.95±16.58	64.84±11.95
Sample QC	IBS definition	ICD9 564.1	ICD9 564.1	ICD10 K58	ICD10 K58	Rome III criteria (from Questionnaire)	Compatible with Rome III (from questionnaire)	Compatible with Rome III (from questionnaire)	Clinical diagnosis, expert center	Clinical diagnosis, expert center
	Control definition	randomly selected from the remainder of the cohort	remainder of the cohort	randomly selected from the remainder of the cohort	remainder of the cohort	asymtpomatic individuals from remainder of the cohort	asymtpomatic individuals from remainder of the cohort	asymtpomatic individuals from remainder of the cohort	Örebro University Hospital Italian IIBDGC controls The Stroke Genetics Network Study Understanding Society 500 Functional Genomics Project The Nord-Trøndelag Health Study PopGen Health study	The Health and Retirement Study
	Ethnicity	European ancestry	European ancestry	European ancestry	European ancestry	European ancestry	European ancestry	European ancestry	European ancestry	European ancestry
	Relatedness	PI-HAT < 0.1875	PI-HAT < 0.1875	PI-HAT < 0.1875	No exclusion for related samples	PI-HAT < 0.1875	Kinship coefficient<0.0884	PI-HAT < 0.1875	PI-HAT < 0.1875	PI-HAT < 0.1875
SNP QC	Missingness	marker call rate > 95%	marker call rate > 95%	marker call rate > 95%	marker call rate > 99%	marker call rate > 95%	marker call rate > 99%	marker call rate > 95%	marker call rate > 95%	marker call rate > 95%
	Imputation quality	INFO > 0.8	INFO > 0.8	INFO > 0.8	R2 > 0.8	R2 > 0.8	R2 > 0.8	INFO > 0.8	INFO > 0.8	INFO > 0.8
	Imputation platform	Impute2	PBWT (Sanger imputation service)	PBWT (Sanger imputation service)	Minimac	Minimac	Minimac	PBWT (Sanger imputation service)	PBWT (Sanger imputation service)	PBWT (Sanger imputation service)
	Imputation reference panel	1KG	HRC v1.1	HRC v1.1	HRC v1.1	1KG	HRC v1.1	HRC v1.1	HRC v1.1	HRC v1.1
Association test	Test model	Linear mixed model	Linear mixed model	Linear mixed model	Linear mixed model	Linear regression	Linear mixed model	Linear mixed model	Linear mixed model	Linear mixed model
	Software	SAIGE	SAIGE	SAIGE	SAIGE	PLINK	BOLT-LMM	BOLT-LMM	BOLT-LMM	BOLT-LMM
	Covariates	age, sex, top 10 PCs	age, sex, top 10 PCs	age, sex, top 10 PCs	age, sex, top 4 PCs	age, sex, top 10 PCs	age, sex, arrays, top 10 PCs	age, sex, top 10 PCs	age, sex, top 10 PCs	age, sex, top 10 PCs
Supplementary Table 9. Demographics of and GWAS pipelines for Bellygenes cohorts.

## Sheet: Supplementary Table 10
Lead SNP	symbol	chr	start	end	Coloc	FUMA_MAGMA	FUMA_Positional	FUMA_eQTL	FUMA_Chromatin
	LRP8	1	53711217	53793742	FALSE	TRUE	FALSE	FALSE	FALSE
rs1248825	CADM2	3	85008132	86123579	TRUE	TRUE	TRUE	TRUE	FALSE
	P2RY12	3	151055168	151102600	FALSE	TRUE	FALSE	FALSE	FALSE
	NIPBL	5	36876861	37066515	FALSE	TRUE	FALSE	FALSE	FALSE
	TMEM161B	5	87485450	87565293	FALSE	TRUE	FALSE	FALSE	FALSE
rs2736155	ATP6V1G2	6	31512239	31514625	TRUE
rs2736155	NCR3	6	31556687	31560762	TRUE
rs2736155	UQCRHP1	6	31578860	31579133	TRUE
rs2736155	AIF1	6	31582961	31584798	TRUE
rs2736155	PRRC2A	6	31588497	31605548	TRUE
rs2736155	BAG6	6	31606805	31620482	TRUE
rs2736155	CSNK2B	6	31633168	31637847	TRUE
rs2736155	LY6G5C	6	31644461	31651817	TRUE
rs2736155	ABHD16A	6	31654726	31671221	TRUE
rs2736155	LY6G6D	6	31683133	31685581	TRUE
rs2736155	C6orf25	6	31691121	31694491	TRUE
rs2736155	MSH5	6	31707725	31730575	TRUE
rs2736155	ATF6B	6	32083112	32096030	TRUE
rs2736155	PPT2	6	32121738	32132359	TRUE
rs2736155	EGFL8	6	32132435	32135988	TRUE
	PCLO	7	82383329	82792246	FALSE	TRUE	FALSE	FALSE	FALSE
	ZDHHC21	9	14611069	14693469	FALSE	TRUE	FALSE	FALSE	FALSE
rs10156602	BICD2	9	95473645	95527094	TRUE	FALSE	FALSE	FALSE	FALSE
rs10156602	FGD3	9	95709733	95798518	FALSE	FALSE	FALSE	FALSE	TRUE
rs10156602	SUSD3	9	95820989	95847420	FALSE	FALSE	FALSE	FALSE	TRUE
rs10156602	C9orf89	9	95858500	95875565	FALSE	FALSE	FALSE	FALSE	TRUE
rs10156602	NINJ1	9	95883771	95896570	FALSE	FALSE	FALSE	FALSE	TRUE
rs10156602	WNK2	9	95947198	96082854	FALSE	FALSE	FALSE	TRUE	TRUE
rs10156602	C9orf129	9	96080481	96108696	FALSE	FALSE	FALSE	TRUE	TRUE
rs10156602	RP11-165J3.6	9	96197614	96199403	TRUE	FALSE	FALSE	FALSE	FALSE
rs10156602	FAM120AOS	9	96208776	96215874	TRUE	FALSE	TRUE	TRUE	TRUE
rs10156602	FAM120A	9	96214004	96328397	FALSE	TRUE	TRUE	FALSE	TRUE
rs10156602	PHF2	9	96338689	96441869	FALSE	TRUE	TRUE	TRUE	TRUE
rs10156602	ERCC6L2	9	98637983	98776842	FALSE	FALSE	FALSE	FALSE	TRUE
rs7106434	PIH1D2	11	111934734	111944998	TRUE	FALSE	FALSE	FALSE	TRUE
rs7106434	C11orf57	11	111944810	111955874	FALSE	FALSE	FALSE	FALSE	TRUE
rs7106434	TIMM8B	11	111955524	111957522	FALSE	FALSE	FALSE	FALSE	TRUE
rs7106434	SDHD	11	111957497	111990353	FALSE	FALSE	FALSE	FALSE	TRUE
rs7106434	SDHD	11	111957627	112064528	FALSE	FALSE	FALSE	FALSE	TRUE
rs7106434	IL18	11	112013974	112034840	FALSE	FALSE	FALSE	FALSE	TRUE
rs7106434	TEX12	11	112038095	112043282	FALSE	FALSE	FALSE	FALSE	TRUE
rs7106434	AP002884.3	11	112041253	112071394	FALSE	FALSE	FALSE	FALSE	TRUE
rs7106434	BCO2	11	112046190	112095422	FALSE	FALSE	FALSE	FALSE	TRUE
rs7106434	RP11-356J5.5	11	112051496	112053914	TRUE	FALSE	FALSE	FALSE	FALSE
rs7106434	PTS	11	112097088	112140678	FALSE	FALSE	FALSE	FALSE	TRUE
rs7106434	PLET1	11	112118876	112131583	FALSE	FALSE	FALSE	FALSE	TRUE
rs7106434	AP002884.2	11	112130988	112132117	FALSE	FALSE	FALSE	FALSE	TRUE
rs7106434	RP11-356J5.12	11	112141472	112233257	TRUE	FALSE	FALSE	FALSE	FALSE
rs7106434	RP11-629G13.1	11	112830002	112834182	TRUE	FALSE	FALSE	FALSE	FALSE
rs7106434	NCAM1	11	112831997	113149158	TRUE	TRUE	TRUE	TRUE	TRUE
rs7106434	RP11-839D17.3	11	113149159	113185159	TRUE	FALSE	FALSE	FALSE	FALSE
rs7106434	TTC12	11	113185251	113254266	FALSE	FALSE	FALSE	FALSE	TRUE
rs7106434	TMPRSS5	11	113558272	113577095	FALSE	FALSE	FALSE	FALSE	TRUE
rs7106434	NNMT	11	114128509	114184007	FALSE	FALSE	FALSE	FALSE	TRUE
	PDZRN4	12	41582250	41968392	FALSE	TRUE	FALSE	FALSE	FALSE
rs5803650	CKAP2	13	53029564	53050763	FALSE	FALSE	FALSE	TRUE	FALSE
rs5803650	TPTE2P3	13	53073441	53161222	TRUE	FALSE	FALSE	FALSE	FALSE
rs9513519	FARP1	13	98794816	99102027	FALSE	FALSE	FALSE	FALSE	TRUE
rs9513519	SLC15A1	13	99336055	99404908	FALSE	FALSE	FALSE	FALSE	TRUE
rs9513519	DOCK9	13	99445741	99738879	TRUE	TRUE	TRUE	TRUE	TRUE
rs9513519	DOCK9-AS2	13	99740073	99740879	TRUE	FALSE	FALSE	FALSE	FALSE
rs9513519	GPR183	13	99946784	99959659	FALSE	FALSE	FALSE	FALSE	TRUE
	ZC3H7B	22	41697526	41756151	FALSE	TRUE	FALSE	FALSE	FALSE
Supplementary Table 10. Genes implicated in IBS aetiology mapped via colocalization with GTEx v7 eQTL data and the the positional, MAGMA, chromatin structure and eQTL methods as implemented in FUMA. A positive colocalization mapping requires a colocalization posterior > 0.5, whereas FUMA mappings are based on the platform’s default parameters. Lead SNPs refer to the independent genome-wide signif…

[truncated: 12 more sheets: Supplementary Table 11, Supplementary Table 12, Supplementary Table 13, Supplementary Table 14, Supplementary Table 15, Supplementary Table 16, Supplementary Table 17, Supplementary Table 18, Supplementary Table 19, Supplementary Table 20, Supplementary Table 21, Supplementary Table 22]
